# Supplementary material for: Thermospermine Is an Evolutionarily Ancestral Phytohormone Required for Organ Development and Stress Responses in Marchantia Polymorpha
Source: Plant Cell Physiol. 2024 Jan 5;65(3):460–71. doi: 10.1093/pcp/pcae002 (PMC11020214; doi:10.1093/pcp/pcae002)
Supplement: pcae002_Supp [file pcae002_supp.zip]

Archive with 3 entries (3 files):
- suppl_data/pcp-2023-e-00180-File011.pdf
- suppl_data/pcp-2023-e-00180-File012.pdf
- suppl_data/pcp-2023-e-00180-File013.pdf
